# Supplementary material for: Use and perceived effectiveness of non-pharmacological home remedies for digestive symptoms: a questionnaire-based survey among primary care patients
Source: Fam Pract. 2023 Apr 13;41(3):373–7. doi: 10.1093/fampra/cmad046 (PMC11167983; doi:10.1093/fampra/cmad046)
Supplement: cmad046_suppl_Supplementary_Materials [file cmad046_suppl_supplementary_materials.zip]

Archive with 8 entries (8 files):
- RGM_STROBE.docx
- coi_disclosure_DH.docx
- coi_disclosure_HM.docx
- coi_disclosure_MM.docx
- coi_disclosure_PS.docx
- coi_disclosure_YG.docx
- RGM_DIG_app1.docx
- RGM_DIG_coverletter.docx
